# Supplementary material for: Integrative Analysis of N6-Methyladenosine-Related Enhancer RNAs Identifies Distinct Prognosis and Tumor Immune Micro-Environment Patterns in Head and Neck Squamous Cell Carcinoma
Source: Cancers (Basel). 2022 Sep 25;14(19):4657. doi: 10.3390/cancers14194657 (PMC9563840; doi:10.3390/cancers14194657)
Supplement: Supplementary file 1 [file cancers-14-04657-s001.zip]

Archive with 5 entries (5 files):
- Figure S1 and Tables S1 and S2.pdf
- Supplementary data sheet S1.xlsx
- Supplementary data sheet S2.xlsx
- Supplementary data sheet S3.xlsx
- Supplementary data sheet S4.xlsx
