# Supplementary material for: Integrative Analysis of N6-Methyladenosine-Related Enhancer RNAs Identifies Distinct Prognosis and Tumor Immune Micro-Environment Patterns in Head and Neck Squamous Cell Carcinoma
Source: Cancers (Basel). 2022 Sep 25;14(19):4657. doi: 10.3390/cancers14194657 (PMC9563840; doi:10.3390/cancers14194657)
Supplement: Supplementary file 1 [file cancers-14-04657-s001.zip › Supplementary data sheet S1.xlsx]

## Sheet: net.network
m6A	eRNA	cor	pvalue	Regulation
HNRNPA2B1	AC105942.1	-0.41697	1.55248e-22	negative
HNRNPC	AC105942.1	-0.464977	2.70726e-28	negative
YTHDF2	AC105942.1	-0.478314	4.60907e-30	negative
EIF3A	FAAHP1	-0.426453	1.33399e-23	negative
IGF2BP2	LINC00466	-0.46841	9.65189e-29	negative
HNRNPC	AL139246.2	-0.437554	6.82069e-25	negative
HNRNPA2B1	TP73-AS1	-0.408529	1.29314e-21	negative
HNRNPC	TP73-AS1	-0.48338	9.35612e-31	negative
HNRNPC	AL121992.1	-0.444076	1.1291e-25	negative
YTHDF1	AL121992.1	-0.431218	3.77298e-24	negative
METTL3	RSRP1	0.411565	6.07404e-22	postive
HNRNPC	LINC01767	-0.415611	2.19299e-22	negative
IGF2BP2	LINC01767	-0.487026	2.92041e-31	negative
HNRNPC	LINC01359	-0.411045	6.91789e-22	negative
FTO	GNG12-AS1	0.487936	2.17915e-31	postive
HNRNPC	ILDR2	-0.429107	6.61961e-24	negative
HNRNPC	RPS10P7	-0.461672	7.22775e-28	negative
YTHDF1	LEMD1-DT	-0.433571	2.00776e-24	negative
HNRNPC	PCBP1-AS1	-0.421236	5.19607e-23	negative
YTHDC2	MIR4435-2HG	-0.411487	6.19354e-22	negative
HNRNPC	CYP1B1-AS1	-0.419316	8.52129e-23	negative
YTHDF2	LINC01121	-0.428552	7.66687e-24	negative
RBM15	MSH6	0.44192	2.05479e-25	postive
RBMX	MSH6	0.469517	6.90396e-29	postive
ELAVL1	MSH6	0.406118	2.34298e-21	postive
HNRNPC	C2orf92	-0.516441	1.43078e-35	negative
YTHDF1	C2orf92	-0.459769	1.26592e-27	negative
YTHDF2	C2orf92	-0.412766	4.49558e-22	negative
EIF3A	C2orf92	-0.422051	4.20874e-23	negative
YTHDF1	LINC01934	-0.421306	5.10408e-23	negative
HNRNPC	LINC01237	-0.460746	9.4992e-28	negative
YTHDF1	LINC01237	-0.45001	2.12402e-26	negative
YTHDF2	LINC01237	-0.404534	3.4534e-21	negative
IGF2BP2	LINC01814	-0.400315	9.60855e-21	negative
VIRMA	DNAJC27-AS1	-0.402363	5.8584e-21	negative
ZC3H13	DNAJC27-AS1	-0.482437	1.26145e-30	negative
YTHDF3	DNAJC27-AS1	-0.437553	6.82394e-25	negative
EIF3A	DNAJC27-AS1	-0.562658	2.96071e-43	negative
YTHDF2	AC012368.1	-0.479878	2.82544e-30	negative
EIF3A	AC017074.1	0.40766	1.60291e-21	postive
IGF2BP2	MYOSLID	0.454157	6.47893e-27	postive
HNRNPC	LINC01891	-0.400943	8.25891e-21	negative
YTHDF1	LINC01891	-0.404717	3.30293e-21	negative
HNRNPC	LINC01238	-0.452717	9.80379e-27	negative
YTHDF2	LINC01238	-0.405009	3.07522e-21	negative
EIF3A	LINC01238	-0.417491	1.35931e-22	negative
FTO	THUMPD3-AS1	-0.417215	1.45841e-22	negative
YTHDF3	THUMPD3-AS1	-0.424531	2.20763e-23	negative
EIF3A	THUMPD3-AS1	-0.404919	3.14315e-21	negative
YTHDF2	SOX2-OT	-0.412769	4.49154e-22	negative
ZC3H13	DCP1A	0.507741	2.97976e-34	postive
RBM15B	DCP1A	0.546193	2.22093e-40	postive
CBLL1	DCP1A	0.494148	2.88416e-32	postive
YTHDC2	DCP1A	0.497174	1.06077e-32	postive
YTHDF3	DCP1A	0.413305	3.92627e-22	postive
EIF3A	DCP1A	0.49653	1.31337e-32	postive
IGF2BP2	LINC01322	0.406899	1.93347e-21	postive
EIF3A	LINC02044	-0.414856	2.65448e-22	negative
HNRNPA2B1	AC078785.1	-0.42018	6.82371e-23	negative
HNRNPC	AC078785.1	-0.415793	2.09359e-22	negative
VIRMA	H1FX-AS1	-0.416427	1.78266e-22	negative
ZC3H13	H1FX-AS1	-0.438377	5.44741e-25	negative
HNRNPC	H1FX-AS1	-0.416775	1.63141e-22	negative
YTHDF2	H1FX-AS1	-0.447435	4.40337e-26	negative
YTHDF3	H1FX-AS1	-0.4928	4.48831e-32	negative
EIF3A	H1FX-AS1	-0.590865	1.42589e-48	negative
FTO	RYK	0.4011	7.95175e-21	postive
YTHDF2	LINC00885	-0.420705	5.95931e-23	negative
FTO	CTBP1-DT	0.405982	2.42294e-21	postive
YTHDF2	AC105345.1	-0.428856	7.07379e-24	negative
IGF2BP2	LINC00682	-0.592561	6.57064e-49	negative
YTHDF2	LEF1-AS1	-0.422747	3.51361e-23	negative
EIF3A	LEF1-AS1	-0.415135	2.47409e-22	negative
HNRNPA2B1	ZBED3-AS1	-0.419344	8.45914e-23	negative
HNRNPC	ZBED3-AS1	-0.444119	1.1157e-25	negative
YTHDF1	ZBED3-AS1	-0.436323	9.53678e-25	negative
YTHDF2	ZBED3-AS1	-0.498878	6.01323e-33	negative
ZC3H13	TMEM161B-AS1	-0.427011	1.15181e-23	negative
FTO	TMEM161B-AS1	-0.445212	8.221e-26	negative
YTHDF3	TMEM161B-AS1	-0.440092	3.40277e-25	negative
EIF3A	TMEM161B-AS1	-0.517527	9.73325e-36	negative
YTHDC2	C5orf66	0.445197	8.25451e-26	postive
IGF2BP2	AC124852.1	0.423695	2.74555e-23	postive
EIF3A	AC106795.2	-0.436422	9.28455e-25	negative
ZC3H13	AC008610.1	-0.428047	8.76457e-24	negative
FTO	AC008610.1	-0.476456	8.21695e-30	negative
YTHDF3	AC008610.1	-0.477464	6.00771e-30	negative
EIF3A	AC008610.1	-0.482877	1.09736e-30	negative
HNRNPC	GMDS-DT	-0.434562	1.53685e-24	negative
YTHDF1	GMDS-DT	-0.439123	4.44096e-25	negative
ZC3H13	TULP4	0.495451	1.87695e-32	postive
FTO	TULP4	0.401668	6.93092e-21	postive
YTHDF3	TULP4	0.401798	6.71747e-21	postive
EIF3A	TULP4	0.498467	6.89664e-33	postive
HNRNPA2B1	CMAHP	-0.415648	2.1722e-22	negative
HNRNPC	CMAHP	-0.480673	2.20091e-30	negative
YTHDF1	CMAHP	-0.481197	1.86577e-30	negative
HNRNPC	ADCY10P1	-0.402412	5.78803e-21	negative
YTHDF3	FOXP4-AS1	-0.400261	9.73379e-21	negative
EIF3A	FOXP4-AS1	-0.448328	3.42207e-26	negative
HNRNPC	AL035587.1	-0.403513	4.4304e-21	negative
YTHDF1	AL035701.1	-0.405483	2.73802e-21	negative
IGF2BP2	AL035701.1	-0.436195	9.87451e-25	negative
HNRNPC	LINC00271	-0.417594	1.32402e-22	negative
VIRMA	HIVEP2	0.438844	4.79342e-25	postive
ZC3H13	HIVEP2	0.612752	4.49453e-53	postive
CBLL1	HIVEP2	0.440949	2.68774e-25	postive
FTO	HIVEP2	0.547046	1.59084e-40	postive
YTHDF3	HIVEP2	0.531544	5.94501e-38	postive
EIF3A	HIVEP2	0.626227	5.02734e-56	postive
IGF2BP2	LINC01615	0.467638	1.21853e-28	postive
HNRNPC	AC004540.1	-0.429926	5.32545e-24	negative
YTHDF2	LINC-PINT	-0.431091	3.90317e-24	negative
IGF2BP2	AC093627.4	-0.42426	2.36984e-23	negative
FTO	LINC01176	-0.414998	2.56089e-22	negative
YTHDC2	TP53TG1	-0.411076	6.86342e-22	negative
HNRNPC	SSPO	-0.422371	3.87343e-23	negative
YTHDF2	SSPO	-0.427407	1.0377e-23	negative
YTHDF2	AC036214.1	-0.404383	3.58327e-21	negative
YTHDF1	AC104248.1	-0.409656	9.77583e-22	negative
HNRNPC	AC105206.2	-0.400148	1.00019e-20	negative
VIRMA	STK3	0.637244	1.50915e-58	postive
YTHDF3	STK3	0.529745	1.159e-37	postive
YTHDF2	AZIN1-AS1	-0.400392	9.43203e-21	negative
EIF3A	AZIN1-AS1	-0.442491	1.75429e-25	negative
FTO	AC105219.1	-0.401647	6.9672e-21	negative
EIF3A	AC105219.1	-0.477725	5.53773e-30	negative
EIF3A	AL354861.2	-0.441916	2.0571e-25	negative
EIF3A	LINC00963	-0.411682	5.8993e-22	negative
YTHDF1	AL606807.1	-0.470574	5.00737e-29	negative
IGF2BP2	AL606807.1	-0.443311	1.39684e-25	negative
YTHDF1	AL390778.1	-0.41188	5.61354e-22	negative
IGF2BP2	AL390778.1	-0.490432	9.7185e-32	negative
YTHDF1	AL390778.2	-0.402907	5.13305e-21	negative
VIRMA	NALT1	-0.405778	2.5473e-21	negative
YTHDF3	NALT1	-0.475399	1.13995e-29	negative
EIF3A	NALT1	-0.468558	9.23102e-29	negative
YTHDF2	AL390879.1	-0.438717	4.96353e-25	negative
VIRMA	MSN	0.521912	2.02633e-36	postive
ZC3H13	MSN	0.438119	5.84576e-25	postive
FTO	MSN	0.43047	4.60642e-24	postive
HNRNPC	MSN	0.405712	2.58833e-21	postive
YTHDF2	MSN	0.417305	1.42542e-22	postive
YTHDF3	MSN	0.498962	5.84615e-33	postive
EIF3A	MSN	0.548876	7.74317e-41	postive
ZC3H13	FTX	0.515744	1.83117e-35	postive
CBLL1	FTX	0.439949	3.53978e-25	postive
FTO	FTX	0.466519	1.70606e-28	postive
YTHDC2	FTX	0.4354	1.22521e-24	postive
YTHDF3	FTX	0.403795	4.13558e-21	postive
EIF3A	FTX	0.423477	2.90586e-23	postive
YTHDF2	AL683813.2	-0.418842	9.62173e-23	negative
HNRNPC	ZMIZ1-AS1	-0.436561	8.94022e-25	negative
YTHDF2	ZMIZ1-AS1	-0.407042	1.86668e-21	negative
METTL14	ZNF518A	0.408596	1.27183e-21	postive
CBLL1	ZNF518A	0.425214	1.84651e-23	postive
YTHDC2	ZNF518A	0.461889	6.77808e-28	postive
IGF2BP3	ZNF518A	0.453324	8.23598e-27	postive
YTHDC1	PARGP1	0.438533	5.21965e-25	postive
YTHDC2	PARGP1	0.450033	2.11021e-26	postive
FMR1	PARGP1	0.40012	1.00704e-20	postive
IGF2BP2	LNCAROD	0.450831	1.68128e-26	postive
METTL14	LCOR	0.472597	2.7e-29	postive
ZC3H13	LCOR	0.524501	7.93609e-37	postive
CBLL1	LCOR	0.583248	4.37811e-47	postive
FTO	LCOR	0.459243	1.47747e-27	postive
YTHDC1	LCOR	0.506284	4.91338e-34	postive
YTHDC2	LCOR	0.557587	2.36636e-42	postive
YTHDF3	LCOR	0.426236	1.41252e-23	postive
IGF2BP3	LCOR	0.475842	9.93953e-30	postive
EIF3A	LCOR	0.593778	3.75658e-49	postive
FMR1	LCOR	0.481479	1.70705e-30	postive
YTHDF2	AC127526.2	-0.491681	6.46988e-32	negative
ZC3H13	AC090559.1	0.40796	1.48848e-21	postive
FTO	AC090559.1	0.455038	5.02362e-27	postive
YTHDC2	AC090559.1	0.428058	8.73821e-24	postive
FTO	MIR194-2HG	-0.41477	2.71285e-22	negative
EIF3A	MIR194-2HG	-0.446094	6.41985e-26	negative
YTHDF2	AC004923.4	-0.42408	2.48338e-23	negative
ZC3H13	AP001189.3	0.473856	1.83458e-29	postive
FTO	AP001189.3	0.523558	1.11748e-36	postive
HNRNPC	AP000866.1	-0.412877	4.37173e-22	negative
YTHDF2	LINC00937	-0.459963	1.19576e-27	negative
EIF3A	LINC00937	-0.450514	1.83987e-26	negative
HNRNPC	LINC02384	-0.41713	1.49038e-22	negative
YTHDF1	LINC02384	-0.472486	2.7941e-29	negative
ZC3H13	EMG1	-0.400546	9.08856e-21	negative
YTHDC2	EMG1	-0.452902	9.2966e-27	negative
HNRNPA2B1	FAM66C	-0.428605	7.56034e-24	negative
HNRNPC	FAM66C	-0.464233	3.38043e-28	negative
YTHDF2	FAM66C	-0.521347	2.4834e-36	negative
HNRNPA2B1	LINC00987	-0.418093	1.1656e-22	negative
HNRNPC	LINC00987	-0.453526	7.76918e-27	negative
YTHDF1	LINC02422	-0.403071	4.93237e-21	negative
ZC3H13	CDK2AP1	0.491941	5.94364e-32	postive
FTO	CDK2AP1	0.472996	2.38969e-29	postive
EIF3A	CDK2AP1	0.518008	8.20559e-36	postive
HNRNPA2B1	FRY	-0.495363	1.93276e-32	negative
HNRNPC	FRY	-0.528942	1.55925e-37	negative
ZC3H13	MRPS31P5	0.412809	4.44696e-22	postive
HNRNPC	COPDA1	-0.400984	8.17787e-21	negative
HNRNPC	LINC00926	-0.46791	1.12256e-28	negative
YTHDF1	LINC00926	-0.421734	4.56814e-23	negative
YTHDF2	LINC00926	-0.425031	1.93719e-23	negative
LRPPRC	LINC00926	-0.408917	1.17441e-21	negative
HNRNPA2B1	AC010931.1	-0.426957	1.16823e-23	negative
HNRNPC	AC010931.1	-0.409833	9.35677e-22	negative
YTHDF2	AC010931.1	-0.421689	4.62193e-23	negative
EIF3A	VPS33B-DT	-0.41967	7.77931e-23	negative
CBLL1	STX4	-0.420825	5.77767e-23	negative
IGF2BP3	STX4	-0.466405	1.76554e-28	negative
VIRMA	CRNDE	-0.407348	1.73101e-21	negative
YTHDF3	CRNDE	-0.483745	8.33044e-31	negative
EIF3A	CRNDE	-0.461543	7.50931e-28	negative
HNRNPC	AC040168.1	-0.423119	3.18949e-23	negative
ALKBH5	COX10	0.512044	6.71059e-35	postive
VIRMA	FOXO3B	0.439333	4.19229e-25	postive
ZC3H13	FOXO3B	0.617349	4.59099e-54	postive
CBLL1	FOXO3B	0.470558	5.03307e-29	postive
FTO	FOXO3B	0.589406	2.76726e-48	postive
YTHDC2	FOXO3B	0.404002	3.93248e-21	postive
YTHDF3	FOXO3B	0.468197	1.0292e-28	postive
IGF2BP3	FOXO3B	0.523289	1.23217e-36	postive
EIF3A	FOXO3B	0.549971	5.02283e-41	postive
CBLL1	AC005562.1	0.407943	1.49478e-21	postive
FTO	AC005562.1	0.441272	2.45822e-25	postive
HNRNPC	AC012618.3	-0.423022	3.27145e-23	negative
HNRNPA2B1	BLCAP	0.411393	6.34169e-22	postive
YTHDF1	BLCAP	0.5424	9.69542e-40	postive
IGF2BP2	AP000696.1	-0.418194	1.13594e-22	negative
ZC3H13	Z93930.2	-0.401103	7.94601e-21	negative
EIF3A	Z93930.2	-0.459729	1.28115e-27	negative
HNRNPC	MIAT	-0.460515	1.01671e-27	negative
YTHDF2	MIAT	-0.490428	9.73116e-32	negative
IGF2BP2	RFPL1S	-0.450583	1.80408e-26	negative
YTHDF2	AL021937.1	-0.418571	1.03139e-22	negative
HNRNPA2B1	NDUFA6-DT	-0.464034	3.58706e-28	negative
HNRNPC	NDUFA6-DT	-0.509815	1.45653e-34	negative
YTHDF2	NDUFA6-DT	-0.411819	5.69958e-22	negative
ZC3H13	OGFRP1	0.425936	1.52817e-23	postive
IGF2BP3	OGFRP1	0.40467	3.34058e-21	postive
EIF3A	OGFRP1	0.489216	1.44144e-31	postive
YTHDF3	RRP7BP	-0.406186	2.30416e-21	negative
IGF2BP2	AL021391.1	-0.432501	2.67643e-24	negative
