# Supplementary material for: Integrative Analysis of N6-Methyladenosine-Related Enhancer RNAs Identifies Distinct Prognosis and Tumor Immune Micro-Environment Patterns in Head and Neck Squamous Cell Carcinoma
Source: Cancers (Basel). 2022 Sep 25;14(19):4657. doi: 10.3390/cancers14194657 (PMC9563840; doi:10.3390/cancers14194657)
Supplement: Supplementary file 1 [file cancers-14-04657-s001.zip › Supplementary data sheet S2.xlsx]

## Sheet: risk_Hallmark
ID	setSize	enrichmentScore	NES	pvalue	p.adjust	FDR	rank	leading_edge	core_enrichment
HALLMARK_ALLOGRAFT_REJECTION	196	-0.631424	-2.33069	1e-10	6.25e-10	2.23684e-10	1610	tags=40%, list=9%, signal=37%	5552/2634/3551/5777/3559/7903/10261/4065/6356/6351/7096/8477/8807/9450/3458/3937/6352/3594/6688/2213/6347/2268/3689/56253/23166/920/940/5551/959/5199/1029/1520/5579/3702/356/6367/50852/729230/3603/3560/3112/3001/10225/3117/3002/3122/3108/924/7454/3059/919/4283/3109/4689/972/917/1234/4843/3932/3394/5788/3111/926/4050/3561/3683/27240/2833/925/916/11184/914/3662/7535/915/10563/6363/973
HALLMARK_EPITHELIAL_MESENCHYMAL_TRANSITION	198	0.726379	3.00089	1e-10	6.25e-10	2.23684e-10	2180	tags=65%, list=12%, signal=58%	5054/3624/5744/3918/374/4907/22943/3678/6696/3909/2335/7045/4312/7424/10272/1301/6695/3371/7057/3956/51330/10631/4017/3576/5352/2191/4314/6591/7980/3688/1290/871/1303/7168/2303/1289/5351/10409/8076/7078/1277/56937/5217/5270/388/5817/800/5329/4323/10486/6876/8038/8985/5654/10085/50509/2697/3915/4148/4837/2316/115908/1278/25878/966/1281/6678/7169/1282/813/10398/7040/2201/1000/7058/960/633/2014/6417…
HALLMARK_G2M_CHECKPOINT	194	0.53892	2.23323	1e-10	6.25e-10	2.23684e-10	4173	tags=51%, list=22%, signal=40%	4502/595/8140/51776/6713/3226/7040/3091/6790/1033/332/991/3838/890/51155/11065/4609/4331/699/22974/9493/996/4085/9212/1163/9221/5347/994/9133/7153/10419/23594/4082/4605/3149/7272/24137/27338/4751/1058/29127/1062/3161/1164/1736/9462/6541/5885/9055/4288/1874/1019/3832/4953/5119/5887/10051/11004/81539/3159/7150/10733/3837/990/3364/9585/3619/9184/7027/5371/983/4088/6632/10926/10024/5558/57082/5048/51…
HALLMARK_GLYCOLYSIS	198	0.539438	2.22858	1e-10	6.25e-10	2.23684e-10	2962	tags=44%, list=16%, signal=37%	4907/7045/8614/5836/5352/7039/112399/54541/5033/4233/8974/1289/5351/79586/3939/6781/205/51129/6662/30001/9048/5214/2132/1956/11015/5223/5315/5230/960/8460/6383/4199/6790/136/9123/2023/5091/2026/2131/1462/7162/8870/5318/375790/3099/5834/7167/3486/53836/2817/54480/3309/6382/8660/9456/64132/2539/10165/8704/5631/7422/5066/5768/1058/2239/4282/3161/10112/55635/90161/2673/226/6120/2530/5165/2683/2806/72…
HALLMARK_HYPOXIA	197	0.574935	2.37768	1e-10	6.25e-10	2.23684e-10	2198	tags=43%, list=12%, signal=38%	5054/857/2152/7045/8406/4502/8614/771/10397/133/54541/5228/5033/8974/1289/8609/6513/4493/3939/25819/6781/5329/205/51129/30001/284119/5214/1956/11015/3036/54206/5155/5230/25976/633/6383/26136/302/136/112464/2023/2026/2131/1942/7162/949/5578/4015/8870/4627/2597/6385/4783/3099/3569/7167/1316/3486/2817/3309/8660/5209/3219/6515/57007/7128/7422/5066/25824/55076/2821/2239/1907/4282/9469/5236/1026/230/29…
HALLMARK_MTORC1_SIGNALING	196	0.537094	2.22366	1e-10	6.25e-10	2.23684e-10	3863	tags=62%, list=21%, signal=50%	23657/5352/112399/54541/5033/871/8140/6513/3939/6781/205/57761/1717/6713/30001/5230/47/1075/26136/4199/6790/2023/3251/7296/10797/586/6309/2597/4860/4783/3099/6319/51109/7277/56902/699/7167/10135/1595/10963/3329/3949/3309/6241/908/10652/5347/10962/5693/10213/2539/6515/80777/7037/51382/10097/440/5706/6016/2821/7184/5719/10096/5236/3992/1026/23478/60481/226/5701/26747/4074/5464/10197/5163/23760/7323…
HALLMARK_MYC_TARGETS_V1	196	0.637419	2.63902	1e-10	6.25e-10	2.23684e-10	4773	tags=67%, list=26%, signal=50%	3939/5230/10971/3251/991/3838/9188/890/22948/3326/1965/4609/10575/7531/6059/4085/5245/3329/2739/10574/6723/11137/5901/10576/9221/7203/6741/708/10213/5688/5687/6637/1503/5713/4830/2079/5706/5682/4869/3183/1176/8886/10856/1977/11260/7416/8669/5425/6418/5709/5691/1982/6633/10054/1019/8761/10728/6193/10935/4953/5093/5887/8894/5714/8662/3837/9136/65005/2806/5496/23196/22916/5036/3068/9184/5902/5478/26…
HALLMARK_MYOGENESIS	199	0.505931	2.09277	1e-10	6.25e-10	2.23684e-10	2630	tags=40%, list=14%, signal=34%	10468/8614/1674/4608/70/58/1012/4632/7138/1728/3688/4633/1158/1277/4656/3691/5621/6876/8038/8048/29895/845/351/1281/6678/7169/6588/7040/1134/9260/7134/7135/5091/4618/1292/4619/88/4641/3801/1284/4627/6525/375790/6319/4635/8877/4625/3490/3486/2273/2314/6300/786/1293/1839/274/1339/4684/624/4621/165/2281/6016/5213/7170/5664/1146/1026/6444/4638/1266/7004/3693/2049/25937/4205/5925/6535/10290
HALLMARK_TNFA_SIGNALING_VIA_NFKB	199	0.489063	2.023	7.91875e-10	4.3993e-09	1.57449e-09	2322	tags=39%, list=12%, signal=34%	5054/3624/374/3552/2152/1437/8061/5328/3371/3914/2150/9242/595/7130/24147/4973/56937/388/5329/22822/24145/7071/182/650/960/25976/3553/23529/1942/150094/7097/8870/6385/329/4783/3569/1051/4609/10135/8877/9021/9945/1316/3949/80176/8660/5209/8767/1839/2114/6515/7262/10769/10938/4082/57007/7128/11080/7422/2921/490/3433/1647/8744/1026/5187/10611/5806/3575/1847/8942/5970/79693/3725/7280/2683/1906
HALLMARK_APICAL_JUNCTION	199	0.479367	1.98289	2.94465e-09	1.47232e-08	5.26937e-09	2847	tags=38%, list=15%, signal=32%	3918/3909/7045/347902/3675/87/3914/1308/70/51148/58/4628/1001/51474/3688/3667/80381/6624/51776/4478/3691/1956/794/10398/6464/7414/5522/2318/4318/7410/1009/91624/88/1462/649/10487/5216/55742/4627/6237/3881/71/8754/143903/60/2770/140885/5747/7791/3673/1825/1024/8910/103910/3265/4763/9019/81/7408/7087/4313/1307/147/1265/2683/7283/4892/72/10290/999/5728/1272/3728/1013/6714
HALLMARK_E2F_TARGETS	198	0.460883	1.90405	2.92241e-08	1.32837e-07	4.75416e-08	4341	tags=48%, list=23%, signal=37%	81624/6790/9319/1033/332/10797/991/9787/3838/51155/10606/10527/1965/4609/9833/7083/4085/9212/1163/5901/6241/9221/5347/994/9133/7153/55646/7037/23594/1503/56655/4605/4830/5631/3149/203068/24137/55143/27338/1434/29127/1062/3161/1164/701/55635/6628/1026/57405/5425/5885/4288/1019/10248/9238/10051/84312/11004/3159/10733/7283/5983/3364/5036/10615/5902/6749/983/81611/5558/29089/79075/146909/7514/11051/2…
HALLMARK_MITOTIC_SPINDLE	198	0.451307	1.86449	9.29065e-08	3.8711e-07	1.38545e-07	2632	tags=35%, list=14%, signal=30%	4628/5829/6624/2017/3797/2316/54443/7414/6790/9564/332/2317/23022/9787/9411/4627/7277/7204/699/7531/22974/9493/996/1778/57787/9793/5347/10276/9133/7153/667/396/4643/4082/394/274/7272/24137/9874/10435/7430/4751/22919/29127/1062/55785/4763/6711/9462/81/1894/10611/10128/9055/998/127829/55704/23607/50628/3832/10051/11004/22930/4739/11346/9585/3619/22920/6780
HALLMARK_ANGIOGENESIS	36	0.744088	2.33296	1.20271e-07	4.62581e-07	1.65555e-07	1715	tags=58%, list=9%, signal=53%	6696/10631/7056/1290/4973/6781/351/5154/1281/182/7410/11167/1462/7076/3685/5747/27242/8829/7422/4060/3714
HALLMARK_UNFOLDED_PROTEIN_RESPONSE	109	0.532432	2.08377	2.45723e-07	8.77581e-07	3.14082e-07	2480	tags=38%, list=13%, signal=33%	8614/54541/8140/30001/11015/6464/7534/10797/1978/3434/10130/1965/1051/10897/55033/1163/8815/3309/9221/55153/1662/54512/10605/440/7422/1639/4869/10954/7184/1736/23478/1977/11260/5832/50628/22872/9775/10525/7280/811/9136
HALLMARK_PROTEIN_SECRETION	95	0.549509	2.08963	3.79808e-07	1.26603e-06	4.53104e-07	5196	tags=66%, list=28%, signal=48%	858/664/1956/163/1075/9805/102/3875/10972/1315/10652/9522/81542/667/1213/10959/10059/5066/9871/9341/372/1173/1176/57403/375/51606/4074/22872/51614/3920/1175/27236/5538/967/7251/3482/81611/5594/2778/8082/10282/8615/23095/9276/2717/4952/8027/5862/1203/164/6845/8674/1211/19/259230/6197/10067/11079/9554/9183/8729/9570/8773
HALLMARK_UV_RESPONSE_DN	141	0.486674	1.96557	7.71771e-07	2.41178e-06	8.63165e-07	2687	tags=35%, list=14%, signal=31%	5054/857/2152/1301/3037/6591/1290/4233/3667/2274/8821/1277/4493/4052/10486/2697/3915/1278/1281/323/6383/302/2202/136/7410/5578/3480/4609/2535/3949/3690/8829/6717/140609/7048/4325/490/390/8455/6541/10611/2908/307/5999/4131/11099/5376/9112/5728/1902
HALLMARK_COAGULATION	138	0.464559	1.86666	5.16091e-06	1.51791e-05	5.43253e-06	1488	tags=24%, list=8%, signal=22%	5054/4319/2335/2152/4312/5328/7057/11098/4314/7980/1515/7056/1848/11202/8609/7078/4973/4320/4323/5654/5624/6678/5155/4316/4318/649/8754/11072/7076/3690/5045/55970/3673
HALLMARK_P53_PATHWAY	195	0.41616	1.72292	1.07133e-05	2.97591e-05	1.06506e-05	2315	tags=28%, list=12%, signal=25%	3552/3872/23657/10397/10544/9635/1012/7039/54541/11202/6236/6281/3691/57761/351/5154/5268/650/7040/6520/2810/7135/7378/578/100/22891/4071/8870/5912/8626/3625/29948/8877/6382/8812/1839/10769/23612/55270/2149/7421/3714/1647/8744/3265/3945/55240/1026/9618/5784/3725/30851/3654/30836
HALLMARK_TGF_BETA_SIGNALING	54	0.595497	2.04491	1.56729e-05	4.12446e-05	1.47612e-05	4309	tags=63%, list=23%, signal=49%	5054/7057/8412/56937/7071/650/7040/11031/90/7046/6574/5499/64750/57154/5045/1499/6711/7323/2280/9241/25937/6498/999/659/7050/4088/4053/387/3460/657/23645/7082/5494/4086
HALLMARK_MYC_TARGETS_V2	58	0.560518	1.96077	7.69312e-05	0.000192328	6.88331e-05	3687	tags=62%, list=20%, signal=50%	51388/3099/4609/23160/5245/3329/6723/51154/9221/5347/23223/705/10196/10514/4869/8886/1019/9238/10244/54663/6949/10733/9136/92856/5036/27346/23481/83743/7965/79711/11335/3336/51491/4839/27340/23082
HALLMARK_INTERFERON_GAMMA_RESPONSE	198	-0.441964	-1.6331	0.000240582	0.000572814	0.000205007	1947	tags=25%, list=10%, signal=22%	958/3717/10437/3669/8651/10791/3659/22914/3627/5142/2357/5777/1240/7903/6398/10379/10068/952/9934/10628/3937/6352/163351/6347/7127/629/2841/55024/969/3695/81030/115361/10875/3620/3560/3123/3001/3117/3108/4283/972/3587/3394/7412/57823/4261/1439/3662/6403
HALLMARK_OXIDATIVE_PHOSPHORYLATION	185	0.378821	1.55072	0.000270224	0.000614145	0.000219799	6121	tags=54%, list=33%, signal=37%	3939/26520/2746/80273/51382/9167/1743/528/2821/29088/1727/65003/3945/7416/10651/51606/10128/6389/81689/10440/54704/64960/10935/4728/2806/3030/7417/8803/1352/9927/1374/27429/92609/1351/55288/4976/3032/56993/4942/5264/6390/4259/6183/537/3052/10989/4552/23203/4723/3419/9550/6832/529/2109/533/54205/6391/8992/1738/1537/1737/2108/292/10884/1355/4717/840/481/4714/5447/8402/4726/5250/1337/8050/56945/4702…
HALLMARK_KRAS_SIGNALING_DN	198	-0.432639	-1.59864	0.00050031	0.00108763	0.000389257	2683	tags=28%, list=14%, signal=24%	676/54842/6446/6261/525/5409/4908/4524/1237/29903/10913/6712/5795/5737/6414/727/57118/10753/79917/23031/7832/55220/56997/50489/9194/3425/22849/83714/29799/105375355/2811/2813/2261/9746/3458/79085/7356/242/5158/5625/11254/4929/54847/26150/3485/3866/959/51087/8115/10734/5133/51806/3851/6707/3860
HALLMARK_DNA_REPAIR	148	0.402189	1.60428	0.000709232	0.00147757	0.000528813	6237	tags=62%, list=33%, signal=42%	978/4059/3251/100/4833/4860/4882/56655/4830/10959/6386/6809/10134/5432/5888/124583/1603/155382/2987/6878/5436/1642/7936/2958/5983/22916/1716/5439/50484/1069/8480/2967/7251/6749/2965/6880/11047/51082/5440/10189/6924/23204/11051/404672/9883/3704/5898/6884/2068/6827/4350/5430/9978/6119/2237/29927/25920/57804/53343/203/51292/353/5433/3615/8237/10978/10946/10623/10289/5982/29901/64976/30833/51164/9533…
HALLMARK_CHOLESTEROL_HOMEOSTASIS	73	0.455483	1.67346	0.00182538	0.00365075	0.00130658	1413	tags=27%, list=8%, signal=25%	51330/308/5329/57761/1717/6713/54206/182/118429/493869/2171/6309/4783/71/6319/2770/1595/3949/6282/1499
HALLMARK_UV_RESPONSE_UP	156	0.377556	1.52154	0.00228116	0.00438685	0.00157003	2994	tags=33%, list=16%, signal=28%	3363/1515/51083/6236/388/4323/760/650/2026/2744/578/9188/10105/3569/7277/5471/10963/6415/4072/10652/51706/80273/80777/1482/7037/2907/5045/6697/440/528/10280/1138/7009/226/9818/4487/6184/27295/11333/682/1175/6535/5789/5702/5979/1968/5538/54107/3306/1212/3383
HALLMARK_APOPTOSIS	160	0.358837	1.45094	0.00389418	0.00721145	0.00258094	3507	tags=40%, list=19%, signal=33%	3552/857/2069/51330/8900/595/3489/7078/9638/388/351/650/960/10410/633/3553/2026/6309/8870/7042/3569/3875/6574/7076/5747/994/7153/2149/1499/2769/10059/4060/10134/5663/1647/5664/1026/4313/5526/5970/3725/5327/4739/5058/5914/7417/4170/5538/8682/8743/3482/4000/1491/10682/7077/5366/839/1806/6093/5159/8915/1676/7818/1017
HALLMARK_INFLAMMATORY_RESPONSE	200	0.325166	1.35185	0.00800102	0.0142875	0.00511343	1651	tags=25%, list=9%, signal=23%	5054/3624/3678/3552/2152/10630/2069/3037/3576/133/4233/7130/5099/3269/4973/5817/5329/4323/131566/166929/558/9180/3091/3553/2014/136/4061/7162/7097/6098/3569/1318/4609/10135/8877/1316/623/3949/7076/8767/1440/3690/1839/6717/2769/196/490/2773/5663/5610
HALLMARK_IL6_JAK_STAT3_SIGNALING	87	-0.435604	-1.44585	0.0249867	0.0430804	0.0154183	2321	tags=32%, list=12%, signal=28%	2/7850/64109/7297/1230/3676/8651/3659/3627/3559/10379/1441/3581/952/1438/3594/1326/23533/10148/3563/7133/55540/4283/5320/1439/4050/3561/10563
