# Supplementary material for: Integrative Analysis of N6-Methyladenosine-Related Enhancer RNAs Identifies Distinct Prognosis and Tumor Immune Micro-Environment Patterns in Head and Neck Squamous Cell Carcinoma
Source: Cancers (Basel). 2022 Sep 25;14(19):4657. doi: 10.3390/cancers14194657 (PMC9563840; doi:10.3390/cancers14194657)
Supplement: Supplementary file 1 [file cancers-14-04657-s001.zip › Supplementary data sheet S3.xlsx]

## Sheet: risk_kegg
ID	setSize	enrichmentScore	NES	pvalue	p.adjust	qvalues	rank	leading_edge	core_enrichment
KEGG_ALLOGRAFT_REJECTION	35	-0.850256	-2.39998	1e-10	3.15532e-09	2.13002e-09	899	tags=51%, list=5%, signal=49%	3458/940/5551/959/356/3119/3112/3123/3117/3002/3122/3118/3108/3113/3115/3109/3127/3111
KEGG_AUTOIMMUNE_THYROID_DISEASE	50	-0.866988	-2.59815	1e-10	3.15532e-09	2.13002e-09	554	tags=36%, list=3%, signal=35%	940/5551/959/356/3119/1493/3112/3123/3117/3002/3122/3118/3108/3113/3115/3109/3127/3111
KEGG_ECM_RECEPTOR_INTERACTION	84	0.674303	2.45926	1e-10	3.15532e-09	2.13002e-09	1255	tags=45%, list=7%, signal=42%	3918/3678/6696/3909/2335/1301/3675/3371/7057/3914/3655/3694/3688/1290/1288/1289/3381/1277/3691/50509/3915/1278/1281/1282/7058/960/6383/3912/1291/284217/1292/1284/6385/375790/6382/3685/3690/1293
KEGG_FOCAL_ADHESION	199	0.569479	2.39548	1e-10	3.15532e-09	2.13002e-09	1938	tags=41%, list=10%, signal=37%	3918/3678/6696/3909/2335/857/7424/1301/3675/3371/7057/87/3914/3655/3694/858/56034/5228/3688/1290/1288/4233/595/4633/1289/5829/3381/1277/3691/50509/29895/3915/2316/1278/5154/1956/1281/1282/10398/6464/7414/5155/7058/3912/2318/1291/9564/284217/7410/1292/88/2317/1284/55742/5578/3480/329/71/60/3685/5499/5747/3690/5062/1293/29780/394/7791/1499/1398/3673/5908/7422/3611/5604/3910/103910/3265/207/1399/81/…
KEGG_PRIMARY_IMMUNODEFICIENCY	35	-0.870104	-2.45601	1e-10	3.15532e-09	2.13002e-09	778	tags=57%, list=4%, signal=55%	29851/920/23495/3543/959/695/29760/3932/3718/115650/5788/926/4261/3561/925/916/7535/915/930/973
KEGG_CELL_ADHESION_MOLECULES_CAMS	131	-0.615585	-2.1568	1.02891e-10	3.15532e-09	2.13002e-09	1995	tags=41%, list=11%, signal=37%	100506658/3676/947/958/10666/23705/5010/3680/58494/8516/26285/1366/7122/24146/5175/3384/29851/3684/1364/3689/920/940/3695/959/6404/3119/1493/3112/3123/3117/6693/933/3122/3118/3108/3113/5133/3115/3109/3385/3127/1365/7412/5788/3111/923/926/9071/6401/3683/925/6402/914/6403
KEGG_INTESTINAL_IMMUNE_NETWORK_FOR_IGA_PRODUCTION	46	-0.778092	-2.29638	5.7311e-10	1.50646e-08	1.01695e-08	2335	tags=65%, list=13%, signal=57%	10673/8741/3676/958/56477/6370/2826/6387/9020/29851/23495/940/3695/959/3119/3112/3123/3117/3122/3118/3108/3113/3115/3109/3127/115650/3111/7852/5284/608
KEGG_ASTHMA	28	-0.853333	-2.30996	1.97145e-09	4.53434e-08	3.06094e-08	1215	tags=57%, list=7%, signal=53%	6356/2206/959/3119/2205/3112/3123/3117/3122/3118/3108/3113/3115/3109/3127/3111
KEGG_RIBOSOME	87	0.596263	2.19093	9.41014e-09	1.92385e-07	1.29871e-07	5829	tags=74%, list=31%, signal=51%	6132/11224/28998/6155/6166/51187/6169/2197/6123/6136/6170/6154/6193/6167/51121/6188/6222/6231/9349/6227/6156/6160/6218/6147/6158/6201/6235/6204/6233/6187/6157/6133/6207/6143/6124/6165/6159/25873/6125/6137/6217/200916/6189/6194/6173/6134/6229/6171/6130/6135/6175/6129/6181/6202/6191/4736/6224/6141/6176/6139/3921/6128/6164/6146
KEGG_TYPE_I_DIABETES_MELLITUS	41	-0.749471	-2.18126	2.54253e-08	4.67826e-07	3.15809e-07	899	tags=49%, list=5%, signal=47%	3458/5799/4049/940/5551/356/3119/3382/3112/3123/3117/3002/3122/3118/3108/3113/3115/3109/3127/3111
KEGG_ANTIGEN_PROCESSING_AND_PRESENTATION	80	-0.652706	-2.13585	6.09938e-08	1.02026e-06	6.88734e-07	586	tags=24%, list=3%, signal=23%	920/4049/1520/3119/3112/3123/3117/3122/3118/3108/3113/3115/3109/972/3127/3111/926/4261/925
KEGG_CHEMOKINE_SIGNALING_PATHWAY	187	-0.522723	-1.89904	1.25727e-07	1.92781e-06	1.30138e-06	2209	tags=33%, list=12%, signal=29%	6358/1237/9844/1230/54331/6355/3717/56477/6370/5295/2784/408/3627/3551/5613/2793/2826/6387/7074/6356/196883/6351/112/1524/6352/3579/6846/111/6347/6361/23533/2268/5294/2829/57580/6376/94235/1794/6362/10235/5579/3702/6367/5330/729230/7409/8503/653361/2788/7454/4283/10663/1234/6366/1233/3718/7852/2833/1236/10563/6363
KEGG_PATHWAYS_IN_CANCER	325	0.385755	1.71261	1.63979e-07	2.32093e-06	1.56676e-06	2984	tags=30%, list=16%, signal=26%	3918/3909/2335/7476/4312/7424/3675/3914/3655/3576/8900/8772/1021/7039/112399/5228/3688/1288/4233/595/6513/3915/5154/1956/1282/650/5155/7040/3091/3912/4318/284217/332/3320/2950/1284/8323/4893/5578/5899/7046/7042/3480/3326/329/3569/4609/2535/1163/3685/7477/5747/1499/1398/3673/7048/7422/2250/2735/5604/3910/7170/5888/3265/7184/207/1399/1026/9618/4313/998/1855/5970/1019/5467/3725/7423/6921/7472/5914/1…
KEGG_CYTOKINE_CYTOKINE_RECEPTOR_INTERACTION	263	-0.467737	-1.76756	5.12835e-07	6.74011e-06	4.54996e-06	2635	tags=35%, list=14%, signal=30%	3082/1489/8794/2323/9560/92/8740/10673/55801/55504/7850/3605/64109/6358/1237/51561/8741/10913/3604/1230/6355/958/943/56477/9966/6370/116379/3627/8792/3559/1436/3590/29949/5156/4982/2826/6387/6356/6351/1441/3581/8807/1524/1438/655/944/2322/3458/6352/3594/3579/6846/6347/53832/6361/8718/268/3815/3563/2829/8784/6376/8764/7133/4049/23495/7293/959/6362/356/6367/55540/50615/729230/3560/4283/10663/1234/6…
KEGG_GRAFT_VERSUS_HOST_DISEASE	37	-0.739791	-2.11809	6.74617e-07	8.27531e-06	5.58631e-06	899	tags=46%, list=5%, signal=44%	3458/940/5551/356/3119/3112/3123/3117/3002/3122/3118/3108/3113/3115/3109/3127/3111
KEGG_ARACHIDONIC_ACID_METABOLISM	58	-0.659252	-2.0385	1.43596e-06	1.65136e-05	1.11476e-05	2941	tags=45%, list=16%, signal=38%	4051/123745/5321/1573/2686/246/100137049/874/1559/6916/5740/27306/2878/239/8398/8681/242/1571/2053/240/1562/124975/50487/5320/26279/5730
KEGG_SYSTEMIC_LUPUS_ERYTHEMATOSUS	54	-0.675089	-2.05565	2.01602e-06	2.18205e-05	1.47301e-05	2602	tags=54%, list=14%, signal=46%	714/717/2903/713/958/712/727/720/721/3458/2213/1511/940/730/959/718/3119/3112/3123/733/3117/3122/3118/3108/3113/3115/3109/3127/3111
KEGG_HYPERTROPHIC_CARDIOMYOPATHY_HCM	83	0.539868	1.95737	2.83588e-06	2.89889e-05	1.95692e-05	1705	tags=33%, list=9%, signal=30%	3678/3675/1674/3655/70/3694/3688/7168/4633/3691/7169/7040/7134/7042/71/3569/60/7171/4625/3685/27092/3690/6443/786/3673/5565/7170
KEGG_PROTEASOME	44	0.65125	2.07002	4.12562e-06	3.99534e-05	2.69708e-05	3958	tags=73%, list=21%, signal=57%	5708/5700/5717/5693/10213/5688/5687/5713/51371/5706/5682/5694/5719/5695/5709/5701/5691/10197/5714/5684/5702/5718/5707/9491/7979/23198/5690/5692/5685/5710/5689/5686
KEGG_REGULATION_OF_ACTIN_CYTOSKELETON	212	0.410837	1.73893	4.35557e-06	4.00712e-05	2.70504e-05	3540	tags=42%, list=19%, signal=34%	3678/2335/3675/87/3655/3694/4628/56034/3688/4633/5829/5217/4478/22800/3691/29895/5154/1956/55740/10398/7414/5155/81624/1073/9564/2768/7410/1072/88/10095/5216/6548/4893/4627/6237/71/60/10552/623/8826/3685/5499/5747/10787/3690/5062/79837/2149/55970/1398/3673/624/2250/5604/7430/8394/7114/103910/3265/1399/81/10672/998/4638/3693/5962/22801/5058/3984/54961/2256/9475/23191/5500/128239/5594/28964/1729/54…
KEGG_T_CELL_RECEPTOR_SIGNALING_PATHWAY	108	-0.551511	-1.88072	1.24311e-05	0.00010892	7.35274e-05	1059	tags=24%, list=6%, signal=23%	9020/3458/3937/1326/29851/23533/5294/920/940/959/9402/3702/10125/1493/7409/8503/919/5133/917/3932/5788/926/925/916/7535/915
KEGG_SPLICEOSOME	126	0.458493	1.79461	1.31319e-05	0.00010983	7.41418e-05	6258	tags=60%, list=34%, signal=40%	6637/22827/51645/8896/3183/22938/9343/6628/9128/6631/10285/10992/51639/6635/6633/9775/5093/55660/22916/23450/56259/11017/3306/6632/3190/6627/10594/6629/10189/9092/84844/988/27339/10450/11157/8683/6636/5356/3312/1659/26121/10465/4809/11338/9785/83443/10713/55110/4116/10262/3178/3192/10286/153527/10946/84991/51503/8449/1665/3303/23020/51729/57819/6626/9410/23350/23658/9716/25804/8559/6634/51340/468…
KEGG_ARRHYTHMOGENIC_RIGHT_VENTRICULAR_CARDIOMYOPATHY_ARVC	74	0.536688	1.90143	1.68971e-05	0.000131198	8.85661e-05	2943	tags=41%, list=16%, signal=34%	3678/3675/1674/87/3655/3694/3688/1829/3691/2697/1000/88/5318/71/60/3685/27092/3690/6443/786/1499/3673/81/6444/3693/22801/488/6442/3728/4000
KEGG_DRUG_METABOLISM_CYTOCHROME_P450	70	-0.610752	-1.95519	1.71128e-05	0.000131198	8.85661e-05	4465	tags=50%, list=24%, signal=38%	1553/1558/10941/2329/1548/7367/2330/130/2939/221/222/373156/2948/125/2946/2940/2941/54576/54577/1559/1577/1565/2326/316/4129/1571/4257/2944/2328/126/218/1562/131/2938/2327
KEGG_LINOLEIC_ACID_METABOLISM	29	-0.738726	-2.00914	1.85064e-05	0.000136207	9.19476e-05	2941	tags=48%, list=16%, signal=41%	123745/5321/1573/246/100137049/1559/1577/8398/8681/1571/1562/50487/5320/26279
KEGG_PYRIMIDINE_METABOLISM	97	0.493447	1.85693	2.46779e-05	0.000173599	0.000117189	5636	tags=54%, list=30%, signal=38%	4907/978/7378/7296/4833/4860/7083/6241/87178/1503/56655/4830/29922/654364/4831/5441/5432/124583/1635/5425/5436/84172/11128/5439/50484/54107/955/5558/51082/5440/1806/64425/3704/6240/956/790/5430/5431/25885/10622/57804/10587/139596/5433/10623/10201/957/30833/7371/9533/5437/1841
KEGG_DILATED_CARDIOMYOPATHY	90	0.493762	1.82266	2.54738e-05	0.000173599	0.000117189	3288	tags=41%, list=18%, signal=34%	3678/3675/1674/3655/70/3694/3688/7168/4633/3691/7169/7040/7134/7042/71/60/7171/4625/3685/27092/3690/6443/786/3673/7170/6444/3693/22801/113/7137/488/5567/6442/4000/2778/7139/3672
KEGG_B_CELL_RECEPTOR_SIGNALING_PATHWAY	75	-0.582082	-1.87301	3.72309e-05	0.00024466	0.000165159	1884	tags=29%, list=10%, signal=26%	5295/4773/118788/5336/3551/5777/6850/971/2213/23533/5294/1380/695/5579/7409/8503/29760/933/3635/930/974/973
KEGG_HEMATOPOIETIC_CELL_LINEAGE	85	-0.551452	-1.81516	0.00010743	0.000681627	0.000460137	1504	tags=40%, list=8%, signal=37%	910/3559/1436/3590/1441/3581/952/2811/1438/909/2322/3684/2208/3815/3563/911/920/1380/913/3123/933/3122/924/917/3127/951/926/925/921/916/914/915/930/931
KEGG_RENAL_CELL_CARCINOMA	70	0.490645	1.7086	0.000338002	0.00207308	0.00139945	2507	tags=36%, list=13%, signal=31%	7424/7039/112399/5228/4233/6513/5155/7040/3091/4893/7042/5062/1398/5908/7422/5604/3265/207/1399/998/3725/7423/6921/5058/5781
KEGG_NATURAL_KILLER_CELL_MEDIATED_CYTOTOXICITY	131	-0.467426	-1.6377	0.000420456	0.00249561	0.00168468	2592	tags=27%, list=14%, signal=24%	2534/8794/135250/6452/9437/3824/3805/27040/5295/7305/4773/22914/5336/5777/6850/51744/3458/3937/3384/23533/5294/3689/5551/259197/10870/5579/356/7409/8503/3002/919/3932/4068/962/3683/7535
KEGG_VIRAL_MYOCARDITIS	68	-0.544821	-1.73586	0.000498506	0.00278092	0.00187728	656	tags=26%, list=4%, signal=26%	3689/940/5551/959/3119/3112/3123/79784/3117/3122/3118/3108/3113/3115/3109/3127/3111/3683
KEGG_UBIQUITIN_MEDIATED_PROTEOLYSIS	132	0.410783	1.63088	0.000498753	0.00278092	0.00187728	5134	tags=48%, list=28%, signal=35%	8916/22954/991/92912/4734/329/11065/26232/9021/996/64750/57154/55236/7325/83737/27338/6477/7328/10393/10054/7323/1642/54926/6921/7326/51366/10477/9246/140739/51529/23624/7319/5371/9690/7334/7332/8451/65264/26091/4591/63893/6502/27339/9040/64682/7321/55284/10055/997/90293/9978/246184/867/6500/7317/8945/7324/9616/9354/3093/6923/23327/10075/8881
KEGG_LEISHMANIA_INFECTION	69	-0.555483	-1.77396	0.000560355	0.00303251	0.00204712	899	tags=29%, list=5%, signal=28%	3458/3684/3689/718/5579/3119/3112/3123/653361/3117/3122/3118/3108/3113/3115/3109/4689/4843/3127/3111
KEGG_CELL_CYCLE	124	0.405016	1.57973	0.000779027	0.00409545	0.00276467	4670	tags=48%, list=25%, signal=37%	8900/1021/595/7040/2810/10971/7534/991/7532/890/7042/10459/4609/699/7531/996/4085/5347/994/9133/23594/7272/891/1647/7529/701/1026/5885/10393/1874/1019/5925/990/9184/51529/7027/983/4088/10926/10735/9088/8379/1017/5001/6502/5591/1111/993/64682/7533/9232/9978/25/246184/6500/896/23595/8318/1022/2932
KEGG_TASTE_TRANSDUCTION	51	-0.579202	-1.74078	0.000930802	0.00475743	0.00321154	1693	tags=18%, list=9%, signal=16%	2784/5613/196883/112/6340/5330/83756/6337/6338
KEGG_WNT_SIGNALING_PATHWAY	150	0.380005	1.551	0.00101471	0.00504611	0.00340641	4707	tags=47%, list=25%, signal=36%	22943/7476/8061/595/4316/64840/8323/1459/5578/4609/6423/2535/5530/81839/817/5331/7477/23002/1499/5529/5663/6477/4041/5526/1454/1855/5467/3725/1452/5518/7472/23236/7483/11211/7474/1488/5567/9475/4088/5519/59343/8607/6093/387/27101/5532/79718/5528/815/5534/5880/10725/7481/5527/9978/1856/6500/896/7976/144165/7855/1460/57216/8945/5525/6885/5515/57680/2932/166336/1457
KEGG_BLADDER_CANCER	42	0.548832	1.7513	0.00129714	0.00628087	0.00423995	2682	tags=48%, list=14%, signal=41%	4312/7424/7057/3576/5228/595/1956/4318/4893/4609/7422/5604/3265/1026/4313/1019/7423/1613/5925/999
KEGG_ALPHA_LINOLENIC_ACID_METABOLISM	19	-0.73882	-1.81572	0.00138979	0.00648336	0.00437664	2941	tags=53%, list=16%, signal=44%	123745/8310/5321/9415/100137049/8398/8681/50487/5320/26279
KEGG_RNA_DEGRADATION	55	0.498029	1.67269	0.00140943	0.00648336	0.00437664	6104	tags=60%, list=33%, signal=40%	2023/2026/3329/87178/54512/10200/219988/10438/22894/10914/51013/23404/22803/80153/118460/11157/5393/51010/5394/64895/11340/5073/6499/3313/57819/23644/4849/27257/28960/23658/25804/23016/84186
KEGG_ERBB_SIGNALING_PATHWAY	87	0.423048	1.55446	0.00166253	0.0074611	0.00503667	2984	tags=33%, list=16%, signal=28%	374/2069/3084/7039/1956/27/6464/1978/4893/5578/4609/817/5747/5062/1839/6416/1398/5604/3265/207/1399/1026/3725/5058/145957/23624/6714/572/5594
KEGG_METABOLISM_OF_XENOBIOTICS_BY_CYTOCHROME_P450	68	-0.521215	-1.66065	0.0018295	0.00801496	0.00541056	4414	tags=43%, list=24%, signal=33%	1558/10941/7367/130/2939/221/222/373156/1543/2052/2948/125/2946/2940/1545/2941/54576/1572/54577/1559/1577/1571/4257/2944/126/218/1562/131/2938
KEGG_SMALL_CELL_LUNG_CANCER	84	0.433269	1.58018	0.00208218	0.0089098	0.00601463	2158	tags=31%, list=12%, signal=27%	3918/3909/2335/3675/3914/3655/1021/3688/1288/595/3915/1282/3912/284217/1284/329/4609/1163/3685/5747/3673/3910/207/9618/5970/1019
KEGG_GAP_JUNCTION	87	0.416854	1.5317	0.00230815	0.00965227	0.00651583	3072	tags=34%, list=16%, signal=29%	56034/84617/2697/5154/1956/5155/10381/4893/10376/5578/7277/84790/2770/5331/203068/3710/5604/2773/3265/7280/23236/113/1902/5567/6714/983/5594/5592/7846/2778
KEGG_PATHOGENIC_ESCHERICHIA_COLI_INFECTION	55	0.480654	1.61434	0.00310779	0.0125823	0.00849375	4329	tags=62%, list=23%, signal=48%	3688/84617/2017/10381/10971/7534/10095/10376/5578/71/7277/60/84790/10552/3875/1499/203068/7430/9076/998/7280/999/9475/7846/6093/4691/81873/10094/387/10383/25/8976/10092/10109
KEGG_TGF_BETA_SIGNALING_PATHWAY	85	0.421008	1.53664	0.0032023	0.0125823	0.00849375	3559	tags=39%, list=19%, signal=32%	3624/10468/7057/4052/650/7040/7058/90/7046/7042/3625/4609/658/64750/57154/5308/7048/9372/1874/9241/5518/659/130399/7027/9475/392255/4088/5594/5519/656/6093/387/353500
KEGG_GALACTOSE_METABOLISM	25	0.621918	1.7697	0.00321395	0.0125823	0.00849375	3700	tags=56%, list=20%, signal=45%	5214/3099/231/8704/5213/5236/2595/2720/3098/2683/2548/7360/2717/2585
KEGG_GLYCOSAMINOGLYCAN_BIOSYNTHESIS_CHONDROITIN_SULFATE	22	0.625371	1.73592	0.00339069	0.0128298	0.00866086	2913	tags=50%, list=16%, signal=42%	79586/50515/51363/29940/55454/54480/22856/64132/9469/337876/26229
KEGG_FC_EPSILON_RI_SIGNALING_PATHWAY	79	-0.486367	-1.58594	0.00341664	0.0128298	0.00866086	2185	tags=33%, list=12%, signal=29%	2207/123745/5321/2534/100137049/27040/9846/5295/5608/5336/6850/8398/2206/8681/3937/23533/5294/695/5579/2205/7409/8503/3635/50487/5320/26279
KEGG_PURINE_METABOLISM	154	0.346894	1.41271	0.00452925	0.0166676	0.0112516	5317	tags=48%, list=29%, signal=35%	4907/205/7498/5315/3251/3614/100/4833/10606/4860/132/5471/6241/87178/4882/5150/56655/4830/5631/29922/654364/4831/5441/5432/124583/5425/158/2987/5436/84172/11128/113/8833/1716/5439/50484/471/54107/955/5558/51082/5440/5139/64425/3704/6240/5634/956/271/2618/5430/3000/5431/25885/26289/10622/57804/5198/53343/203/51292/58497/115/5167/353/204/5433/3615/2977/107/10623/10201/957/30833
KEGG_ADHERENS_JUNCTION	73	0.419304	1.47134	0.00637903	0.0230145	0.0155361	4859	tags=48%, list=26%, signal=36%	87/6591/4233/1956/7414/88/1459/7046/3480/71/60/8826/7525/1499/7048/81/998/999/6714/4088/5594/52/6615/5770/387/5819/5880/7082/8976/1460/5792/6885/1457/2241/5818
KEGG_RETINOL_METABOLISM	64	-0.510486	-1.61226	0.00697508	0.0246811	0.0166611	4476	tags=39%, list=24%, signal=30%	5959/1553/54884/1558/10941/1548/7367/84649/130/10170/1543/125/9249/145226/54576/54577/1559/1577/1592/157506/53630/126/1562/131/216
KEGG_NEUROACTIVE_LIGAND_RECEPTOR_INTERACTION	271	-0.35607	-1.34712	0.0134937	0.0468459	0.0316237	3102	tags=21%, list=17%, signal=17%	57105/5746/5027/6753/4886/1241/5731/2359/7253/6865/719/56413/57053/5733/2903/5026/2550/2642/1128/5734/2905/1910/5724/6752/2901/5739/5737/151/1269/1268/55879/2696/2859/2357/886/1901/2564/6755/10161/5032/10800/6869/554/9934/187/5646/5028/150/1511/5023/53829/3001/27334/286530/8698/2568
