# Supplementary material for: Integrative Analysis of N6-Methyladenosine-Related Enhancer RNAs Identifies Distinct Prognosis and Tumor Immune Micro-Environment Patterns in Head and Neck Squamous Cell Carcinoma
Source: Cancers (Basel). 2022 Sep 25;14(19):4657. doi: 10.3390/cancers14194657 (PMC9563840; doi:10.3390/cancers14194657)
Supplement: Supplementary file 1 [file cancers-14-04657-s001.zip › Supplementary data sheet S4.xlsx]

## Sheet: supplementary data sheet
Genes
JCHAIN
IGLL5
CD79A
MZB1
DERL3
FAM46C
POU2AF1
AC136428.1
TNFRSF17
PIM2
MS4A1
CD79B
VPREB3
BHLHA15
IRF4
LAX1
CD19
P2RY8
TCL1A
TNFRSF13C
FCRLA
ICAM3
CR2
CPNE5
FCRL5
CD22
PNOC
STAP1
KCNA3
FKBP11
BLK
BANK1
GNG7
HERPUD1
FCER2
RASGRP2
SEC11C
MIXL1
IGLL1
FAM92B
P2RX1
NUGGC
